# Supplementary material for: Comparative metagenomics of three Dehalococcoides-containing enrichment cultures: the role of the non-dechlorinating community
Source: BMC Genomics. 2012 Jul 23;13:327. doi: 10.1186/1471-2164-13-327 (PMC3475024; doi:10.1186/1471-2164-13-327)
Supplement: Additional file 2 — Contains supplemental tables S3-S8; detailed tables of the pathways discussed in the manuscript, including all genes implicated and the number of assigned reads to each gene from each phylum examined. Presented as a single MS Excel workbook, with each sheet corresponding to a different pathway of interest. Each enzyme examined within a pathway is listed in the left-most column, with number of assigned reads from MG-RAST for each phylum within each metagenome listed. Metagenomes are indicated as follows; D = DonnaII, A = ANAS, K = KB-1. Enzymes found within the metagenomes are highlighted in green, while enzymes absent from specific phyla are highlighted in red. Enzymes of interest may be absent either because they are not present in the SEED database (denoted with (NOT FOUND) in the enzyme name), or were not detected in the metagenome datasets. [file 1471-2164-13-327-S2.xlsx]

## Sheet: S3 - Lactate utilization
Lactate metabolism
Raw reads
	Actinobacteria			Alphaproteobacteria			Bacteroidetes/Chlorobi			Betaproteobacteria			Cyanobacteria			Fibrobacteres/Acidobacteria			Firmicutes			Fusobacteria			Gammaproteobacteria			Planctomycetes
	D	A	K	D	A	K	D	A	K	D	A	K	D	A	K	D	A	K	D	A	K	D	A	K	D	A	K	D	A	K
L-lactate dehydrogenase (EC 1.1.2.3)	1				2															1
L-lactate dehydrogenase (EC 1.1.1.27)																	1	2	1	5
D-lactate dehydrogenase (EC 1.1.1.28)				14			1	16			3			1									6			17	1		3
Pyruvate formate-lyase (EC 2.3.1.54)				6			1	4	1	10			16						56	20	1
A: to acetate
Acetyl-CoA synthetase (ADP-forming) alpha and beta chains (EC 6.2.1.13)	5			7	7					14	12		11	10	1				5	1					35	1	1		5	1
B: to ethanol
Aldehyde dehydrogenase (EC 1.2.1.3)	3			6	1					1	6		2						8	1
Alcohol dehydrogenase (EC 1.1.1.1)	5	7		6	22	1			1	9			7		1	10	9	4	68	133	8					29
C: Lactate to acetate directly
NADPH-dependent methylglyoxal reductase
	Actinobacteria			Alphaproteobacteria			Bacteroidetes/Chlorobi			Betaproteobacteria			Cyanobacteria			Fibrobacteres/Acidobacteria			Firmicutes			Fusobacteria			Gammaproteobacteria			Planctomycetes			Synergistetes			Delta-Proteobacteria
Assembled data	D	A	K	D	A	K	D	A	K	D	A	K	D	A	K	D	A	K	D	A	K	D	A	K	D	A	K	D	A	K	D	A	K	D	A	K
L-lactate dehydrogenase (EC 1.1.2.3)	2		1				1												1	3															1
L-lactate dehydrogenase (EC 1.1.1.27)				1	1		1									1			4	2	1										1			1	1
D-lactate dehydrogenase (EC 1.1.1.28)	1			1			1												1						3									2	2
Pyruvate formate-lyase (EC 2.3.1.54)																			5	2	1	1			1	1								1	2
A: to acetate
Acetyl-CoA synthetase (ADP-forming) alpha and beta chains (EC 6.2.1.13)				2	4		2		1				1	1					2	1								1						12
B: to ethanol
Aldehyde dehydrogenase (EC 1.2.1.3)	5	1	1	4	2					1		1	1	1				1	5	6	2	1			4						2			15	5
Alcohol dehydrogenase (EC 1.1.1.1)	6	1		1			3	2		4			2		1	1	1		9	15	5	1	1	2	6	5		1			1	1		7	12	3
				2			2						3						1						2						2			2
C: Lactate to acetate directly
NADPH-dependent methylglyoxal reductase																			1

## Sheet: S4 - Butyrate utilization
	Actinobacteria			Alphaproteobacteria			Bacteroidetes/Chlorobi			Betaproteobacteria			Chloroflexi			Crenarchaeota			Deinococcus/Thermus			Deltaproteobacteria			Euryarchaeota			Fibrobacteres/Acidobacteria			Firmicutes			Fusobacteria			Gammaproteobacteria			Korarchaeota			Planctomycetes			Thaumarchaeota			Thermotogae
BUTYRATE METABOLISM	D	A	K	D	A	K	D	A	K	D	A	K	D	A	K	D	A	K	D	A	K	D	A	K	D	A	K	D	A	K	D	A	K	D	A	K	D	A	K	D	A	K	D	A	K	D	A	K	D
Raw reads
pathway from: www.genome.jp/kegg
PATHWAY
Acetate CoA-transferase							2			3	3	3										1	1								30	242	6	9	9	2	8	6											2
Acyl-CoA dehydrogenase	10	2		18	2	1	5	2	16	10			4						12	1		101	8	6	16			3		2	299	91	4	1	88	3	22
Enoyl-CoA hydratase	14	2	2	20	5	8	7		1	3	1		1			1						13	9	3	22						6	3	4				16	1					2
3-hydroxyacyl-CoA dehydrogenase		3	1				11	1	3	2	1	2	1			9	1					1	5	2		3		3			91	16	4	9			2	9
Acetyl-CoA acetyltransferase (EC 2.3.1.9)	4			6			1		1	1	1		2			1	1		1	2		54	12	5				2	1	1	280	7	4	5	1		5	3											4
Hydroxymethylglutaryl-CoA synthase (EC 2.3.3.10)				5																					67	40	6										2			1	2					29
Hydroxymethylglutaryl-CoA lyase (EC 4.1.3.4)					2					1	10																				7	6	3				2	7	3
	Actinobacteria			Alphaproteobacteria			Bacteroidetes/Chlorobi			Betaproteobacteria			Chloroflexi			Crenarchaeota			Deinococcus/Thermus			Deltaproteobacteria			Euryarchaeota			Fibrobacteres/Acidobacteria			Firmicutes			Fusobacteria			Gammaproteobacteria			Korarchaeota			Planctomycetes			Thaumarchaeota			Thermotogae
	D	A	K	D	A	K	D	A	K	D	A	K	D	A	K	D	A	K	D	A	K	D	A	K	D	A	K	D	A	K	D	A	K	D	A	K	D	A	K	D	A	K	D	A	K	D	A	K	D
Assembled datasets
PATHWAY																																																	2
Acetate CoA-transferase																															1						1												1
Acyl-CoA dehydrogenase	4			5			10		1	2			3						1			20	1								32	4	1		1		7	1
Enoyl-CoA hydratase	4					1	1			2									1			8	2								2	2					1
3-hydroxyacyl-CoA dehydrogenase	4			4	1		1	3		8			2									3	1								23	2					4			2									1
Acetyl-CoA acetyltransferase (EC 2.3.1.9)	3	1		1	1		1	2	1	6			2									11				2	4	1			30	6	1	2			4	2	1
Hydroxymethylglutaryl-CoA synthase (EC 2.3.3.10)													1				1									2	1				1
Hydroxymethylglutaryl-CoA lyase (EC 4.1.3.4)								1																							1
[truncated: 2 more columns]

## Sheet: S5 - Methanol utilization
Methanol metabolism
Raw Reads
Pathway from: www.genome.jp/kegg	Actinobacteria			Alphaproteobacteria			Aquificae			Bacteroidetes/Chlorobi			Betaproteobacteria			Chloroflexi			Cyanobacteria			Dehalococcoides			Deinococcus/Thermus			Deltaproteobacteria			Epsilonproteobacteria			Euryarchaeota			Fibrobacteres/Acidobacteria			Firmicutes			Gammaproteobacteria			Planctomycetes			Spirochaetes
	D	A	K	D	A	K	D	A	K	D	A	K	D	A	K	D	A	K	D	A	K	D	A	K	D	A	K	D	A	K	D	A	K	D	A	K	D	A	K	D	A	K	D	A	K	D	A	K	D
Formaldehyde (1.1.3.13 (NOT FOUND)/1.1.2.7=1.1.99.8 (FOUND)/1.11.1.6 (FOUND)/1.11.1.7 (FOUND)) or (1.1.1.244 (proteins only? (NOT FOUND)))	4									4	2	3	30	8	7										2			63	18	2	17			39	21	2				7	8	2	23	6	2
i) Formaldehyde + Tetrahydrofolate to 5,10-Methylene-tetrahydrofolate
5,10-Methylene-tetrahydrofolate to 5-Methyl-tetrahydrofolate (1.5.1.20) to Methylcorrinoid (FOUND)
Methylcorrinoid + CO to Corrinoid and Acetyl-CoA (2.3.1.169) (FOUND)																						330	182	89				13	3					174	15					17		14
ii) Formaldehyde to Formate (1.2.1.46) NOT IN SEED SUBSYSTEMS?
iii) Formaldehyde to S-Hydroxy-methyl-glutathione (4.4.1.22) FOUND
S-Hydroxy-methyl-glutathione to S-Formyl-glutathione (1.1.1.284) FOUND
S-Formyl-glutathione to Formate (3.1.2.12) FOUND
iv)Formaldehyde to D-Arabino-Hex-3-ulose 6-phosphate + D-Ribulose-5-phosphate (4.1.2.43) (D-arabino-3-hexulose 6-phosphate formaldehyde lyase) FOUND, no EC																																		98	20	9					1
D-Arabino-Hex-3-ulose 6-phosphate to D-Fructose 6-phosphate (5.3.1.27) (6-phospho-3-hexuloisomerase) FOUND, no EC																																		46	19	4				3	5
D-Fructose 6-phosphate to D-Fructose-1,6-bisphosphate (2.7.1.11) FOUND	27	13	3	11									2															5						14	6	3	55	5	4	24	4
D-Fructose-1,6-bisphosphate to Dihydroxyacetone-phosphate (4.1.2.13) FOUND										1					1				2	7	2								2								1			1			4	1
v) Formaldehyde to Dihydroxyacetone (2.2.1.3) NOT FOUND!!!
Dihydroxyacetone to Dihydroxyacetone-phosphate (2.7.1.29) FOUND	6			9	3																																			1	3		6	5	1				1
vi) Formaldehyde + THMPT to 5,10-Methylene-THMPT (4.3.-.-) (3-methyl-2-oxobutanoate hydroxymethyltransferase, EC 2.1.2.11) FOUND	1				4					2	2	8	1				1					129	26	34	4	2		16	69	1	1						2			39	57	9		1				1
5,10-Methylene-THMPT feeds into many pathways
B)
Methyl-CoM (MtaA (2.1.1.-)(methylcobalamin:coenzyme M methyltransferase) FOUND/MtaB (NOT FOUND)/MtaC (NOT FOUND)																																		68	9	4
Methyl-CoM + HTP to Methane + CoM-S-S-CoB (2.8.4.1) FOUND (alpha, beta x2, no gamma)																																		145	82	15
CoM-S-S-CoB to HTP+ Coenzyme M (1.8.98.1) FOUND (subunits A-D)							1			25	4	5																170	111	26				345	106	22				114	14	2
CoM-S-S-CoB to HTP+ Coenzyme M (1.8.98.1) FOUND (subunits D, reductase 2)																																		91	15	1
Assembled Data
	Actinobacteria			Alphaproteobacteria			Aquificae			Bacteroidetes/Chlorobi			Betaproteobacteria			Chloroflexi			Cyanobacteria			Dehalococcoides			Deinococcus/Thermus			Deltaproteobacteria			Epsilonproteobacteria			Euryarchaeota			Fibrobacteres/Acidobacteria			Firmicutes			Gammaproteobacteria			Planctomycetes
	D	A	K	D	A	K	D	A	K	D	A	K	D	A	K	D	A	K	D	A	K	D	A	K	D	A	K	D	A	K	D	A	K	D	A	K	D	A	K	D	A	K	D	A	K	D	A	K
Methanol
A
methanol to formaldehyde
alcohol oxidase (1.1.3.13)
methanol dehydrogenase (cytochrome c) (1.1.2.7)
catalase (1.11.1.6)	3									4	1		2	1														5	2					1						2	4	1	2
peroxidase (1.11.1.7)																																										1				1
Catalase (EC 1.11.1.6) / Peroxidase (EC 1.11.1.7)		1		2						2			5			1			2									8						2	2					2			2	1
formaldehyde to 5,10-methylene-tetrahydrofolate
methanol dehydrogenase (1.11.1.7)																																				1
methylenetetrahydrofolate reductase [NAD(P)H] (1.5.1.20)												1																		1									1			1
CO-methylating acetyl-CoA synthase (2.3.1.169)																								1
formaldehyde to formate direct
formaldehyde dehydrogenase (1.2.1.46)
formaldehyde to formate via S-hydroxymethyl-glutatione
S-(hydroxymethyl)glutathione synthase (4.4.1.22)
S-(hydroxymethyl)glutathione dehydrogenase (1.1.1.284)
S-formylglutathione hydrolase (3.1.2.12)
Formaldehyde to Dihydroxyacetone-phosphate
3-hexulose-6-phosphate synthase (4.1.2.43)
6-phospho-3-hexuloisomerase (5.3.1.27)
6-phosphofructokinase (2.7.1.11)
Fructose-bisphosphate aldolase (4.1.2.13)
Formaldehyde to dihydroxyacetone-phosphate
formaldehyde transketolase (2.2.1.3)
glycerone kinase (2.7.1.29)
Formaldehyde to 5,10-methylene-THMPT
3-methyl-2-oxobutanoate hydroxymethyltransferase (2.1.2.11)
B
methanol to co-enzyme M
Methyltransferases (2.1.1.-)
methylcobalamin:coenzyme M methyltransferase (mtaA)																																		1						3
coenzyme-B sulfoethylthiotransferase (2.8.4.1)
CoB-CoM heterodisulfide reductase (1.8.98.1) (subunits A-D, reductase 2)												2				1												17	3	2				4	5	1				4	1
heterodisulfide reductase										3	1		1															18	8					2	5					5	1
[truncated: 8 more columns]

## Sheet: S6 - Cobalamin synthesis
Cobalamin synthesis pathway
Raw Reads		Alpha-P			Beta-P			Delta-P			Epsilon-P			Gamma-P			Cyano			Bacte/Chlorobi			Therm/Dein			Firmicutes			Actino			Spiro			Euryarchaeota			Chloroflexi			Dhc			Aquificae			Chla/Verr
Gene Name	Full gene name	D	A	K	D	A	K	D	A	K	D	A	K	D	A	K	D	A	K	D	A	K	D	A	K	D	A	K	D	A	K	D	A	K	D	A	K	D	A	K	D	A	K	D	A	K	D	A	K
CysG/UroM	Uroporphyrinogen-III methyltransferase (EC 2.1.1.107)	1		1				19	17	4							1									27	59	4	6						1	18
CysG	Precorrin-2 oxidase (EC 1.3.1.76)							5	3																	14	8
CbiK	Sirohydrochlorin cobaltochelatase CbiK (EC 4.99.1.3)							17	14	1				1							2					41	42	1		1					18	3	2
CbiL	Cobalt-precorrin-2 C20-methyltransferase (EC 2.1.1.130)		1					2	14									6								19	11	3							16	28	5
CbiH	Cobalt-precorrin-3b C17-methyltransferase							2	4	2				1												13	46	1	1	1					35	9	2	6	1
CbiF	Cobalt-precorrin-4 C11-methyltransferase (EC 2.1.1.133)							2	7	1																8	33		1			1	1		9	30	4
CbiG	Cobalamin biosynthesis protein CbiG		1		4			10	13	3				1	1		2	9								4	27		1				15		33	14	3		1
CbiD	Cobalt-precorrin-6 synthase, anaerobic					1		1	9	1					1	1										31	58	1					7		37	11	3
CbiJ	Cobalt-precorrin-6x reductase (EC 1.3.1.54)					1																				11	16						6			7
CbiE	Cobalt-precorrin-6y C5-methyltransferase (EC 2.1.1.-)													6												9	15								7	9	3
CbiT	Cobalt-precorrin-6y C15-methyltransferase [decarboxylating] (EC 2.1.1.-)					2		14	24	2														3		6	55	4	1						15	6	1	3
CbiC	Cobalt-precorrin-8x methylmutase (EC 5.4.1.2)		1						33						1											7	14	1					1		32	10	1
CbiA	Cobyrinic acid A,C-diamide synthase	2	6					30	27	5				2	1						1					11	53	1	2	2					65	15	11	3	1		253	71	81
BluB	Cobalamin biosynthesis protein BluB (EC 1.16.8.1)													2												1										1
BtuR	Cob(I)alamin adenosyltransferase (EC 2.5.1.17)							5	10	1				1		2							3			36	21	3	1				1		5		1		4		220	67	48
PduO	Cob(I)alamin adenosyltransferase PduO (EC 2.5.1.17)																			4	3		1	3	1	10		4							1	3	2
CbiP	Cobyric acid synthase		1			2		20	10					6	6	1				1	5	3				20	57	1	2			3	5		64	22	11			1	248	63	67
CbiZ	Adenosylcobinamide amidohydrolase (EC 3.5.1.90)																			39															12	15	4				529	75	72
CbiB	Adenosylcobinamide-phosphate synthase							4	7	1										6	1		1	2		11	34	1	1			6			4	7			1		384	131	105
CobU	Adenosylcobinamide-phosphate guanylyltransferase (EC 2.7.7.62)	1	1		2			2	1					7						3	1		1			19	18					1						1	3		69	11	8
CobS	Cobalamin synthase							2	2					1						1						11	20		1	1					19	10	3	1	1		91	19	9
alt pth 1
CobT	Nicotinate-nucleotide--dimethylbenzimidazole phosphoribosyltransferase (EC 2.4.2.21)				3			12	13	4				3						1	2					51	50	6	4	1	5				35	16	3	5	4		167	20	19
CblS	Predicted alpha-ribazole-5-phosphate synthase CblS for cobalamin biosynthesis																										1
CobC	Alpha-ribazole-5-phosphate phosphatase (EC 3.1.3.73)							17	18	12				1	2		1			1						19	34	2				1						3			95	17	13
CobZ	Predicted alpha-ribazole-5-phosphate phosphatase CobZ (EC 3.1.3.73)																																		8	5
CobS	Cobalamin synthase							2	2					1						1						11	20		1	1					19	10	3	1	1		91	19	9
alt path 2
CobD	L-threonine 3-O-phosphate decarboxylase (EC 4.1.1.81)							30	15	9					4					1	2					22	75	1	4			10			23	3	1				151	50	19
CbiB	Adenosylcobinamide-phosphate synthase							4	7	1										6	1		1	2		11	34	1	1			6			4	7			1		384	131	105
CobU	Adenosylcobinamide-phosphate guanylyltransferase (EC 2.7.7.62)	1	1		2			2	1					7						3	1		1			19	18					1						1	3		69	11	8
CobY	Predicted adenosylcobinamide-phosphate guanylyltransferase CobY (EC 2.7.7.62)																																		14	10	3
CobS	Cobalamin synthase							2	2					1						1						11	20		1	1					19	10	3	1	1		91	19	9
alt path 3
UbiB	Ubiquinone biosynthesis monooxygenase UbiB	1			4	1	3	35	11	2	1		1	11	1	2	23	2	2							53	10	1	10	1					4	5	3
PduS	Cob(II)alamin reductase								12					2												3		6
	(1.16.1.6) only in euglena
BtuR	Cob(I)alamin adenosyltransferase (EC 2.5.1.17)							5	10	1				1		2							3			36	21	3	1				1		5		1		4		220	67	48
PduO	Cob(I)alamin adenosyltransferase PduO (EC 2.5.1.17)																			4	3		1	3	1	10		4							1	3	2
OTHERS FOUND
Transport
CbiM	Cobalt ABC transporter component CbiM																									15
CbiQ	Cobalt ABC transporter permease component CbiQ																									2	2
CbiO	Cobalt ABC transporter ATPase component CbiO																									7
PduX	Threonine kinase in B12 biosynthesis																									4	2	3
CbtD	Predicted cobalt transporter in Bacteroides_Porphyromonas																			11	5
CbtX	Predicted cobalt transporter in sulfate-reducing delta-proteobacteria							8	9	1
	Transmembrane component SCO2323 of energizing module of predicted cobalamin ECF transporter																									4	2
	ATPase component SCO2324 of energizing module of predicted cobalamin ECF transporter																																					4	2
	Core component SCO2325 of predicted cobalamin ECF transporter																												1
BtuB	Outer membrane vitamin B12 receptor BtuB	2	2	1		9	1	5	1	5				17	7	1		2		6	2	1
BtuF	Vitamin B12 ABC transporter, B12-binding component BtuF				7	3	1	3	5					1		1	43	35	5	3		1	14	7		78	31	9	38	2	1				129	75	16				431	169	81
BtuC	Vitamin B12 ABC transporter, permease component BtuC							4	4	1							22	20	1	7	4					63	93	7							86	23	6				114	28	38
BtuD	Vitamin B12 ABC transporter, ATPase component BtuD													4	1			1		3	1	5				43	58	5	1		1	1			172	92	10				124	31	42
Assembled datasets
Cobalamin synthesis pathway	DonnaII	Alpha-P			Beta-P			Delta-P			Epsilon-P			Gamma-P			Cyano			Bacte/Chlorobi			Therm/Dein			Firmicutes			Actino			Spiro			Euryarchaeota			Chloroflexi			Dhc			Aquificae			Chla/Verr
Gene Name	Cobalamin	D	A	K	D	A	K	D	A	K	D	A	K	D	A	K	D	A	K	D	A	K	D	A	K	D	A	K	D	A	K	D	A	K	D	A	K	D	A	K	D	A	K	D	A	K	D	A	K
CysG/UroM	uroporphyrinogen III synthase/methyltransferase (EC:2.1.1.107)							2	1																	3	1								1
CysG																											1
CbiK	Sirohydrochlorin cobaltochelatase CbiK (EC 4.99.1.3) / Sirohydrochlorin ferrochelatase (EC 4.99.1.4)							2	3							1										2									1
CbiL	precorrin-2 C20-methyltransferase								2																	1	1
CbiH	cobalt-precorrin-3B C(17)-methyltransferase								3	1				2												2		1								1			1
CbiF	cobalt-precorrin-4 c(11)-methyltransferase (cobalt-precorrin-3 methylase)							1	1																	4		1								1			1
CbiG	Cobalamin biosynthesis protein CbiG / Cobalt-precorrin-3b C17-methyltransferase																										1		1						1
CbiD	cobalt-precorrin-6A synthase					1			1	1																2	1								1
CbiJ	precorrin-6B methylase 2-like protein																									1	1
CbiE	precorrin-6y C5,15-methyltransferase (decarboxylating), CbiE subunit							1																			1										1
CbiT										1																															1
CbiC	precorrin-8X methylmutase CbiC																									3	1								1		1
CbiA	cobyrinic acid a,c-diamide synthase							14	7	3				1								1	1			14	4	1	2						6	2	1	2
BluB																																										1
BtuR	cob(I)alamin adenosyltransferase				1			1													1					1																1
PduO	Cob(I)alamin adenosyltransferase PduO
CbiP	Cobyric acid synthase cobQ	1	1					2	1							1				1	1	1				5	3		3			1			3	2	1	1
CbiZ																				1																1
CbiB	Adenosylcobinamide-phosphate synthase							2	1												1					1
CobU	adenosylcobinamide-phosphate guanylyltransferase																																					1				1
CobS	Cobalamin synthase							1
alt pth 1
CobT	nicotinate-nucleotide/dimethylbenzimidazole phosphoribosyltransferase (EC:2.4.2.21)	1	1					1	2	1					2											8	3	1	2									2	2
CblS																				1
CobC
CobZ	alpha-ribazole-5-phosphate phosphatase
CobS	Cobalamin synthase							1																																	1
alt path 2
CobD	cobalamin biosynthesis protein CobD		1											1										1		1	1		1									1
CbiB	Adenosylcobinamide-phosphate synthase							2	1											2	1					1															1
CobU	adenosylcobinamide-phosphate guanylyltransferase																																					1
CobY																												1
CobS	Cobalamin synthase							1
alt path 3
UbiB	Ubiquinone biosynthesis monooxygenase UbiB																									2
PduS
BtuR	cob(I)alamin adenosyltransferase				1			1													1					1																1
PduO	Cob(I)alamin adenosyltransferase PduO
																				1
OTHERS FOUND
Transport
CbiM	cobalamin (vitamin B12) biosynthesis CbiM protein	1						1	1																	1	1	1		1	1				2	2	3	1	1
CbiQ	cobalt ABC transporter, inner membrane subunit CbiQ							1																		3	1										1
CbiO	cobalt ABC transporter, ATPase subunit							5																		5	1	2	1						2	3
PduX
CbtD
CbtX
			1																								3									2
BtuB
BtuF	Vitamin B12 ABC transporter, B12-binding component BtuF
BtuC															1						2							1
BtuD
[truncated: 15 more columns]

## Sheet: S7 - Methionine synthesis
Raw Reads	Actinobacteria			Alphaproteobacteria			Aquificae			Bacteroidetes/Chlorobi			Betaproteobacteria			Chlamydiae/Verrucomicrobia			Chloroflexi			Crenarchaeota			Cyanobacteria			Dehalococcoides			Deinococcus/Thermus			Deltaproteobacteria			Epsilonproteobacteria			Euryarchaeota			Fibrobacteres/Acidobacteria			Firmicutes			Fusobacteria
	D	A	K	D	A	K	D	A	K	D	A	K	D	A	K	D	A	K	D	A	K	D	A	K	D	A	K	D	A	K	D	A	K	D	A	K	D	A	K	D	A	K	D	A	K	D	A	K	D
Methionine biosynthesis (diagram of pathway available at http://seed-viewer.theseed.org/seedviewer.cgi)
Methionine synthesis A
5,10-methylenetetrahydrofolate reductase (EC 1.7.99.5/EC 1.5.1.20)												1																							1	1										40	79
5-methyltetrahydropteroyltriglutamate--homocysteine methyltransferase (EC 2.1.1.14)	16			1	4							1	2	1								1												1	3		9			21	13	1				70
5-methyltetrahydrofolate--homocysteine methyltransferase (EC 2.1.1.13)	2	2	2	6	7					14	24	4		10	5				88	39					24	9	17				3	1		53	25	5	1	1		6	1					103	157	49	2
Methionine synthase activation domain (EC 2.1.1.13)										7	4																																			1	35
Homoserine biosynthesis
Aspartate aminotransferase (EC 2.6.1.1)	32	32	3	141	87	48	1			63	17	4	21	13	3							1	2		6	3	1	217	51	49	5	3		177	110	16	1	1		251	132	41	19	70	17	362	401	18
Aspartokinase (EC 2.7.2.4) (metL)	44	19	10	2	4					20	87	10	25	16											4	2							1	76	31	8	1	9	1	96	18	5	1	8		105	73	8
Aspartate-semialdehyde dehydrogenase (EC 1.2.1.11) (asd)	4	2		3			3	3		6	2			1		1						2			3			172	45	45				43	14					51	27	6	4	27	1	51	49
Homoserine dehydrogenase (EC 1.1.1.3)	2			1						8	4		2		2										1	4		206	73	41				33	18	7				31	46	8	77	20	1	73	68	7
Hydrogen sulfide synthesis
Sulfate adenylyltransferase subunit 1 (EC 2.7.7.4)			1																																1	1											4
Sulfate adenylyltransferase subunit 2 (EC 2.7.7.4)				1								1																							1	1										2	4
Sulfate adenylyltransferase, dissimilatory-type (EC 2.7.7.4)																																														2
Adenylylsulfate kinase (EC 2.7.1.25)	2		1		2	2		1		1		1													10	1									2				2	29			1	2	1	2	5	1
Sulfite reductase [NADPH] flavoprotein alpha-component (EC 1.8.1.2)
Methionine biosynthesis I (E. coli)
from L-homoserine
Homoserine O-succinyltransferase (EC 2.3.1.46)										5	18																																			19	44	3
Cystathionine gamma-synthase (EC 2.5.1.48)	2				1														2			2												1		1										27	13	1
Cystathionine beta-lyase (EC 4.4.1.8)																																		12		1										9	1	3
makes L-homocysteine
5-methyltetrahydrofolate--homocysteine methyltransferase (EC 2.1.1.13)	2	2	2	6	7					14	24	4		10	5				88	39					24	9	17				3	1		53	25	5	1	1		6	1					103	157	49	2
Methionine synthase activation domain (EC 2.1.1.13)										7	4																																			1	35
5-methyltetrahydropteroyltriglutamate--homocysteine methyltransferase (EC 2.1.1.14)	16			1	4							1	2	1								1												1	3		9			21	13	1				70
Methionine biosynthesis II (Arabidopsis)
from L-homoserine
Homoserine kinase (EC 2.7.1.39)	14	3		9	1	1	1																		2							18	1											2		43	55	4
Cystathionine gamma-synthase (EC 2.5.1.48)	2				1														2			2												1		1										27	13	1
S-adenosylmethionine synthetase (EC 2.5.1.6)	7			2		1				7	1	3	12		2				3						1			229	54	48			1	13	20	3	3									364	180	8
Archaeal S-adenosylmethionine synthetase (EC 2.5.1.6)																																								17	16	8
Cystathionine beta-lyase (EC 4.4.1.8)																																		12		1										9	1	3
makes L-homocysteine
Homocysteine S-methyltransferase (EC 2.1.1.10)
5-methyltetrahydropteroyltriglutamate--homocysteine methyltransferase (EC 2.1.1.14)	16			1	4							1	2	1								1												1	3		9			21	13	1				70
Methionine biosynthesis III (Bacteria/Fungi)
from L-homoserine and hydrogen sulfide
Homoserine O-acetyltransferase (EC 2.3.1.31)	6			3						1																								2	2	3				11	20	10				2	5
O-acetylhomoserine sulfhydrylase (EC 4.2.99.10)																				1
makes L-homocysteine
5-methyltetrahydropteroyltriglutamate--homocysteine methyltransferase (EC 2.1.1.14)	16			1	4							1	2	1								1												1	3		9			21	13	1				70
5-methyltetrahydrofolate--homocysteine methyltransferase (EC 2.1.1.13)	2	2	2	6	7					14	24	4		10	5				88	39					24	9	17				3	1		53	25	5	1	1		6	1					103	157	49	2
Methionine synthase activation domain (EC 2.1.1.13)										7	4																																			1	35
Methionine Salvage I (Archaea/Bacteria/Embryophyta)
from spermine or spermidine
5-methylthioadenosine nucleosidase (EC 3.2.2.16)																																														1
5-methylthioribose kinase (EC 2.7.1.100)																																														25		3
Methylthioribose-1-phosphate isomerase (EC 5.3.1.23)					4	10		2											6	4					8	2	2	153	48	44				27	2	3				24	2	1				60	35	5
Methylthioribulose-1-phosphate dehydratase (EC 4.2.1.-)	9			2			1
2,3,-diketo-5-methylthiopentyl-1-phosphate enolase (mtnW)
2,3,-diketo-5-methylthio-1-phosphopentane enolase (masA)
2-hydroxy-3-keto-5-methylthio-phosphopentene phospatase (masA)
2-hydroxy-3-keto-5-methylthiopentenyl-1-phosphate phosphatase (EC 3.1.3.-)																												109	33	18																13	3	2
1,2,-dihydroxy-5-(methylthio)pen-1-en-3-one:oxygen oxidoreductase (formate-forming) (ARD1) (EC 1.13.11.54)
aci-reductone dioxygenase (masB) (EC 1.13.11.54)
Methionine Salvage II (Mammalia)
from methionine degradation, from L-homocysteine
5-methyltetrahydrofolate--homocysteine methyltransferase (EC 2.1.1.13)	2	2	2	6	7					14	24	4		10	5				88	39					24	9	17				3	1		53	25	5	1	1		6	1					103	157	49	2
Methionine synthase activation domain (EC 2.1.1.13)										7	4																																			1	35
betaine-homocysteine S-methyltransferase (Bhmt) (2.1.1.5)
Methionine degradation I
S-adenosylmethionine synthetase (EC 2.5.1.6)	7			2		1				7	1	3	12		2				3						1			229	54	48			1	13	20	3	3									364	180	8
Archaeal S-adenosylmethionine synthetase (EC 2.5.1.6)																																								17	16	8
5-methyltetrahydrofolate--homocysteine methyltransferase (EC 2.1.1.13)	2	2	2	6	7					14	24	4		10	5				88	39					24	9	17				3	1		53	25	5	1	1		6	1					103	157	49	2
Methionine synthase activation domain (EC 2.1.1.13)										7	4																																			1	35
5-methyltetrahydropteroyltriglutamate--homocysteine methyltransferase (EC 2.1.1.14)	16			1	4							1	2	1								1												1	3		9			21	13	1				70
Methyltransferase (EC 2.1.1.-), possibly involved in O-methyl phosphoramidate capsule modification																																					9	1	3
Adenosylhomocysteinase (EC 3.3.1.1)	1	2								16	1	2	3	3	5				8	2	1	11		1	37	9		211	75	24				12	18	2				26	37	8				26	4	3
Methionine degradation II
Methionine gamma-lyase (EC 4.4.1.11)														1																																			2
Methionine degradation III
pathway not in SEED
S-methylmethionine cycle
Homocysteine S-methyltransferase (EC 2.1.1.10) DUPLICATE
Methionine transport (found in Met deg subsystem)
Methionine ABC transporter ATP-binding protein	43	29	11	6	10	3				8	1	2	19	5	4							1									1			16		2	6			59	24	10				44	140	4
Methionine ABC transporter permease protein				5	2								2																									5	1							3	6	1
Methionine ABC transporter substrate-binding protein	1	1		2	2								9	11																	2	1					4	2								17	19		5
Methionine transporter MetT												1																						1	1											4	70		4
OTHERS
EC 1.5.1.20 NOT FOUND
S-adenosylhomocysteine nucleosidase (EC 3.2.2.9)	1																																1	2	5	4										5	42	2	1
S-ribosylhomocysteine lyase (EC 4.4.1.21)												1																																		12	1
Cystathionine beta-synthase (EC 4.2.1.22)			2												3										1										1
Cystathionine gamma-lyase (EC 4.4.1.1)																										4	1							1													11	4
EC 1.2.4.1 NOT FOUND
From L-Homoserine (II on SEED diagram)
FOR THESE, IF FIRST RXN ABSENT, PATHWAY ABSENT	Actinobacteria			Alphaproteobacteria			Aquificae			Bacteroidetes/Chlorobi			Betaproteobacteria			Chlamydiae/Verrucomicrobia			Chloroflexi			Crenarchaeota			Cyanobacteria			Dehalococcoides			Deinococcus/Thermus			Deltaproteobacteria			Epsilonproteobacteria			Euryarchaeota			Fibrobacteres/Acidobacteria			Firmicutes			Fusobacteria
	D	A	K	D	A	K	D	A	K	D	A	K	D	A	K	D	A	K	D	A	K	D	A	K	D	A	K	D	A	K	D	A	K	D	A	K	D	A	K	D	A	K	D	A	K	D	A	K	D
Option A from L-homoserine
Homoserine O-succinyltransferase (EC 2.3.1.46)										5	18																																			19	44	3
O-succinylhomoserine sulfhydrylase (EC 4.2.99.9/EC 2.5.1.48)	4	1		13	2	1				23	69	2	1	1											1									8	12					4	5	2				26	94	6
Option B from L-homoserine
Homoserine O-acetyltransferase (EC 2.3.1.31)	6			3						1																								2	2	3				11	20	10				2	5
O-acetylhomoserine sulfhydrylase (EC 4.2.99.10/EC 2.5.1.49)																				1
Option C from L-homoserine
Homoserine kinase (EC 2.7.1.39)	14	3		9	1	1	1																		2							18	1											2		43	55	4
O-succinylhomoserine sulfhydrylase (EC 4.2.99.9/EC 2.5.1.48)	4	1		13	2	1				23	69	2	1	1											1									8	12					4	5	2				26	94	6
O-acetylhomoserine sulfhydrylase (EC 4.2.99.10/EC 2.5.1.49)																				1
Option D from L-homoserine
Homoserine O-succinyltransferase (EC 2.3.1.46)										5	18																																			19	44	3
Cystathionine gamma-synthase (EC 2.5.1.48)	2				1														2			2												1		1										27	13	1
Cystathionine beta-lyase (EC 4.4.1.8)																																		12		1										9	1	3
Option E from L-homoserine
Homoserine O-acetyltransferase (EC 2.3.1.31)	6			3						1																								2	2	3				11	20	10				2	5	0
Cystathionine gamma-synthase (EC 2.5.1.48)	2				1														2			2												1		1										27	13	1
Cystathionine beta-lyase (EC 4.4.1.8)																																		12		1										9	1	3
Option F from L-homoserine
Homoserine kinase (EC 2.7.1.39)	14	3		9	1	1	1																		2							18	1											2		43	55	4
Cystathionine gamma-synthase (EC 2.5.1.48)	2				1														2			2												1		1										27	13	1
Cystathionine beta-lyase (EC 4.4.1.8)																																		12		1										9	1	3
All form L-homocysteine
Assembled Datasets	Actinobacteria			Alphaproteobacteria			Aquificae			Bacteroidetes/Chlorobi			Betaproteobacteria			Chlamydiae/Verrucomicrobia			Chloroflexi			Crenarchaeota			Cyanobacteria			Dehalococcoides			Deinococcus/Thermus			Deltaproteobacteria			Epsilonproteobacteria			Euryarchaeota			Fibrobacteres/Acidobacteria			Firmicutes			Fusobacteria
	D	A	K	D	A	K	D	A	K	D	A	K	D	A	K	D	A	K	D	A	K	D	A	K	D	A	K	D	A	K	D	A	K	D	A	K	D	A	K	D	A	K	D	A	K	D	A	K	D
Methionine biosynthesis (diagram of pathway available at http://seed-viewer.theseed.org/seedviewer.cgi)
Methionine synthesis A
5,10-methylenetetrahydrofolate reductase (EC 1.7.99.5/EC 1.5.1.20)										1		1							1															1	3	1				1						2	1
5-methyltetrahydropteroyltriglutamate--homocysteine methyltransferase (EC 2.1.1.14)	2			1	1						1		1																											3						5
5-methyltetrahydrofolate--homocysteine methyltransferase (EC 2.1.1.13)		1		1	1					3		1															1							1	1											5	2	1
Methionine synthase activation domain (EC 2.1.1.13)	3		1	2						4				1		1			1	3		2			1	1					2			6	2					2	2	1				15	2	6
Homoserine biosynthesis
Aspartate aminotransferase (EC 2.6.1.1)	3			4	1	1	1			3	2		1	1					1			1			1									5	4	1				4	3		1			8	1
Aspartokinase (EC 2.7.2.4) (metL)										2	1								3						1										1						1		1			4	3
Aspartate-semialdehyde dehydrogenase (EC 1.2.1.11) (asd)	2			2						3						1			1	1			1								1			1	3					2	1	1				7	3
Homoserine dehydrogenase (EC 1.1.1.3)	6			3								1	3	1	1				2						1									4	2	1				2	1					5	3
Hydrogen sulfide synthesis
Sulfate adenylyltransferase subunit 1 (EC 2.7.7.4)				1						2				1								1												2	1											3	1
Sulfate adenylyltransferase subunit 2 (EC 2.7.7.4)																																			1												2
Sulfate adenylyltransferase, dissimilatory-type (EC 2.7.7.4)					1																														1	1
Adenylylsulfate kinase (EC 2.7.1.25)	2					1				1				1											1		1				1			2	1												1
Sulfite reductase [NADPH] flavoprotein alpha-component (EC 1.8.1.2)																																		5	4											9	1	4	1
Methionine biosynthesis I (E. coli)
from L-homoserine
Homoserine O-succinyltransferase (EC 2.3.1.46)										1																																				12	2
Cystathionine gamma-synthase (EC 2.5.1.48)																																		1	1					1						1	2
Cystathionine beta-lyase (EC 4.4.1.8)	1			2																					1									2												4	3
makes L-homocysteine
5-methyltetrahydrofolate--homocysteine methyltransferase (EC 2.1.1.13)		1		1	1					3		1															1							1	1											5	2	1
Methionine synthase activation domain (EC 2.1.1.13)	3		1	2						4				1		1			1	3		2			1	1					2			6	2					2	2	1				15	2	6
5-methyltetrahydropteroyltriglutamate--homocysteine methyltransferase (EC 2.1.1.14)	2			1	1						1		1																											3						5
Methionine biosynthesis II (Arabidopsis)
from L-homoserine
Homoserine kinase (EC 2.7.1.39)					1																																				2					1	2
Cystathionine gamma-synthase (EC 2.5.1.48)																																		1	1					1						1	2
S-adenosylmethionine synthetase (EC 2.5.1.6)				2		1				2									3						1			2						3		1	2		1				1			22		2
Archaeal S-adenosylmethionine synthetase (EC 2.5.1.6)
Cystathionine beta-lyase (EC 4.4.1.8)	1			2																					1									2												4	3
makes L-homocysteine
Homocysteine S-methyltransferase (EC 2.1.1.10)																																		3	1										1	4			1
5-methyltetrahydropteroyltriglutamate--homocysteine methyltransferase (EC 2.1.1.14)	2			1	1						1		1																											3						5
Methionine biosynthesis III (Bacteria/Fungi)
from L-homoserine and hydrogen sulfide
Homoserine O-acetyltransferase (EC 2.3.1.31)	2	1		1						1			1						1																	1				1	1					1	1
O-acetylhomoserine sulfhydrylase (EC 4.2.99.10)	2				1					2	2	1	1												2									4						2						9	7
makes L-homocysteine
5-methyltetrahydropteroyltriglutamate--homocysteine methyltransferase (EC 2.1.1.14)	2			1	1						1		1																											3						5
5-methyltetrahydrofolate--homocysteine methyltransferase (EC 2.1.1.13)		1		1	1					3																								1	1											5	2
Methionine synthase activation domain (EC 2.1.1.13)	3		1	2						4				1		1			1	3		2			1	1					2			6	2					2	2	1				15	2	6
Methionine Salvage I (Archaea/Bacteria/Embryophyta)
from spermine or spermidine
5-methylthioadenosine nucleosidase (EC 3.2.2.16)	1
5-methylthioribose kinase (EC 2.7.1.100)
Methylthioribose-1-phosphate isomerase (EC 5.3.1.23)					1	1				2																									1
Methylthioribulose-1-phosphate dehydratase (EC 4.2.1.-)
2,3,-diketo-5-methylthiopentyl-1-phosphate enolase (mtnW)
2,3,-diketo-5-methylthio-1-phosphopentane enolase (masA)
2-hydroxy-3-keto-5-methylthio-phosphopentene phospatase (masA)																													1
2-hydroxy-3-keto-5-methylthiopentenyl-1-phosphate phosphatase (EC 3.1.3.-)
1,2,-dihydroxy-5-(methylthio)pen-1-en-3-one:oxygen oxidoreductase (formate-forming) (ARD1) (EC 1.13.11.54)
aci-reductone dioxygenase (masB) (EC 1.13.11.54)
Methionine Salvage II (Mammalia)
from methionine degradation, from L-homocysteine
5-methyltetrahydrofolate--homocysteine methyltransferase (EC 2.1.1.13)		1		1	1					3		1															1							1	1											5	2	1
Methionine synthase activation domain (EC 2.1.1.13)	3		1	2						4				1		1			1	3		2			1	1					2			6	2					2	2	1				15	2	6
betaine-homocysteine S-methyltransferase (Bhmt) (2.1.1.5)																																													1
Methionine degradation I
S-adenosylmethionine synthetase (EC 2.5.1.6)				2		1				2	1			1					3						1			2						3	1	1	2		1				1			22	5	2
Archaeal S-adenosylmethionine synthetase (EC 2.5.1.6)																																															1
5-methyltetrahydrofolate--homocysteine methyltransferase (EC 2.1.1.13)		1		1	1					3		1															1							1	1											5	2	1
Methionine synthase activation domain (EC 2.1.1.13)	3		1	2						4				1		1			1	3		2			1	1					2			6	2					2	2	1				15	2	6
5-methyltetrahydropteroyltriglutamate--homocysteine methyltransferase (EC 2.1.1.14)	2			1	1						1		1																											3						5
Methyltransferase (EC 2.1.1.-), possibly involved in O-methyl phosphoramidate capsule modification															1															1						6						2						1
Adenosylhomocysteinase (EC 3.3.1.1)	2				1		3	1		9						2			5			2		1										2	1	1				1		1				4	1
Methionine degradation II
Methionine gamma-lyase (EC 4.4.1.11)										1																																				3	1		2
Methionine degradation III
pathway not in SEED
S-methylmethionine cycle
Homocysteine S-methyltransferase (EC 2.1.1.10) DUPLICATE																																		3	1										1	4			1
Methionine transport (found in Met deg subsystem)
Methionine ABC transporter ATP-binding protein
Methionine ABC transporter permease protein	1
Methionine ABC transporter substrate-binding protein	1			1									1
Methionine transporter MetT
OTHERS
EC 1.5.1.20 NOT FOUND
S-adenosylhomocysteine nucleosidase (EC 3.2.2.9)	1
S-ribosylhomocysteine lyase (EC 4.4.1.21)
Cystathionine beta-synthase (EC 4.2.1.22)										1
Cystathionine gamma-lyase (EC 4.4.1.1)																																															1
EC 1.2.4.1 NOT FOUND
From L-Homoserine (II on SEED diagram)
FOR THESE, IF FIRST RXN ABSENT, PATHWAY ABSENT
Option A from L-homoserine
Homoserine O-succinyltransferase (EC 2.3.1.46)										1																																				12	2
O-succinylhomoserine sulfhydrylase (EC 4.2.99.9/EC 2.5.1.48)										1	2	1																																			2
Option B from L-homoserine
Homoserine O-acetyltransferase (EC 2.3.1.31)	2	1		1						1			1						1																	1				1	1					1	1
O-acetylhomoserine sulfhydrylase (EC 4.2.99.10/EC 2.5.1.49)	2				1					2	2	1	1												2									4						2						9	7
Option C from L-homoserine
Homoserine kinase (EC 2.7.1.39)					1																																				2					1	2
O-succinylhomoserine sulfhydrylase (EC 4.2.99.9/EC 2.5.1.48)										1	2	1																																			2
O-acetylhomoserine sulfhydrylase (EC 4.2.99.10/EC 2.5.1.49)	2				1					2	2	1	1												2									4						2						9	7
Option D from L-homoserine
Homoserine O-succinyltransferase (EC 2.3.1.46)										1																																				12	2
Cystathionine gamma-synthase (EC 2.5.1.48)																																		1	1					1						1	2
Cystathionine beta-lyase (EC 4.4.1.8)	1			2																					1									2												4	3
Option E from L-homoserine
Homoserine O-acetyltransferase (EC 2.3.1.31)	2	1		1						1			1						1																	1				1	1					1	1
Cystathionine gamma-synthase (EC 2.5.1.48)																																		1	1					1						1	2
Cystathionine beta-lyase (EC 4.4.1.8)	1			2																					1									2												4	3
Option F from L-homoserine
Homoserine kinase (EC 2.7.1.39)					1																																				2					1	2
Cystathionine gamma-synthase (EC 2.5.1.48)																																		1	1					1						1	2
Cystathionine beta-lyase (EC 4.4.1.8)	1			2								1													1									2												4	3
All form L-homocysteine
[truncated: 17 more columns]

## Sheet: S8 - Oxygen scavenging
Oxygen scavenging	Actinobacteria			Alphaproteobacteria			Bacteroidetes/Chlorobi			Betaproteobacteria			Cyanobacteria			Dehalococcoides			Deinococcus/Thermus			Deltaproteobacteria			Epsilonproteobacteria			Euryarchaeota			Firmicutes			Gammaproteobacteria			Spirochaetes			ssRNA viruses			Thermotogae
	D	A	K	D	A	K	D	A	K	D	A	K	D	A	K	D	A	K	D	A	K	D	A	K	D	A	K	D	A	K	D	A	K	D	A	K	D	A	K	D	A	K	D	A	K
Raw Reads
1) O2 dealt with directly
A) Oxidases: O2 to H2O or H2O2
Glycolate oxidase (EC 1.1.3.15)														1
Cytochrome c oxidase polypeptide I (EC 1.9.3.1)	7									1			1											6	1		1
Cytochrome c oxidase polypeptide II (EC 1.9.3.1)	2																							3											2
Cytochrome c oxidase polypeptide III (EC 1.9.3.1)	5																					1		1							1
Cytochrome d ubiquinol oxidase subunit I (EC 1.10.3.-)	11						3	3														13	17	6	1						24		2
Cytochrome d ubiquinol oxidase subunit II (EC 1.10.3.-)							2	4															9	4							1		1
Cytochrome O ubiquinol oxidase subunit I (EC 1.10.3.-)																																		5
Cytochrome c oxidase (B(O/a)3-type) chain II (EC 1.9.3.1)																																				1
FixO3 cytochrome-c oxidase subunit																								1
Type cbb3 cytochrome oxidase biogenesis protein CcoG, involved in Cu oxidation																								1
B) Ferroxidases (EC 1.16.3.1)
Ferroxidase (EC 1.16.3.1)
Non-specific DNA-binding protein Dps / Iron-binding ferritin-like antioxidant protein / Ferroxidase (EC 1.16.3.1)																															6
2) Radical Oxygen Species dealt with (H2O2 or OH-)
A) Catalase (EC 1.11.1.6)	4						4	2	3	28	8	7							2			60	16	2	17			39	21	2	7	7	2	23	5	1
2 H2O2 → 2 H2O + O2
B) Peroxidases
ROOR' + electron donor (2 e-) + 2H+ → ROH + R'OH
peroxidase/catalase HPI (EC 1.11.1.6)
Peroxidase (EC 1.11.1.7)										2												3	2									1			1	1
Cytochrome c551 peroxidase (EC 1.11.1.5)																									4	1								1	3
Glutathione peroxidase (EC 1.11.1.9)				1											4																8	1	1						2
C) Superoxide Dismutases (SOD) (EC 1.15.1.1)
- to get rid of OH- radical
M(n+1)+-SOD + O2− → Mn+-SOD + O2
Mn+-SOD + O2− + 2H+ → M(n+1)+-SOD + H2O2
Manganese superoxide dismutase (EC 1.15.1.1)				6			3						1						2											7	6	3		2	4	1							3	1
Superoxide dismutase (EC 1.15.1.1)											2																					25
Superoxide dismutase [Cu-Zn] precursor (EC 1.15.1.1)					3		2																								2
Superoxide dismutase [Fe] (EC 1.15.1.1)				4			2			6	3	2	6									4		1										2						2
Superoxide dismutase [Mn] (EC 1.15.1.1)																101	22	17													2
Superoxide dismutase [Mn/Fe] (EC 1.15.1.1)																												13	5
Superoxide reductase (EC 1.15.1.2)																						6	9	1				5	8		2	12	4										2
reduced rubredoxin + superoxide + 2 H+ = rubredoxin + H2O2
OTHERS
Rubrerythrin							3	3	2							71	27	20				57	29	2	6			14	18	7	67	71	11
Rubredoxin																84	24	3					1		2			21	4	1	2	4		1
rubredoxin-oxygen oxidoreductase																						2	19	1				12	18	3	8	19	2
Assembled Datasets	Actinobacteria			Alphaproteobacteria			Bacteroidetes/Chlorobi			Betaproteobacteria			Cyanobacteria			Dehalococcoides			Deinococcus/Thermus			Deltaproteobacteria			Epsilonproteobacteria			Euryarchaeota			Firmicutes			Gammaproteobacteria			Spirochaetes			ssRNA viruses			Thermotogae
	D	A	K	D	A	K	D	A	K	D	A	K	D	A	K	D	A	K	D	A	K	D	A	K	D	A	K	D	A	K	D	A	K	D	A	K	D	A	K	D	A	K	D	A	K
1) O2 dealt with directly
A) Oxidases: O2 to H2O or H2O2
Glycolate oxidase (EC 1.1.3.15)																															2
Cytochrome c oxidase polypeptide I (EC 1.9.3.1)	4			1																				1				1	1
Cytochrome c oxidase polypeptide II (EC 1.9.3.1)
Cytochrome c oxidase polypeptide III (EC 1.9.3.1)	1
Cytochrome d ubiquinol oxidase subunit I (EC 1.10.3.-)							1	2														1	1										1
Cytochrome d ubiquinol oxidase subunit II (EC 1.10.3.-)	1						3															3	1			1					1
Cytochrome O ubiquinol oxidase subunit I (EC 1.10.3.-)																															1
Cytochrome c oxidase (B(O/a)3-type) chain II (EC 1.9.3.1)
FixO3 cytochrome-c oxidase subunit
Type cbb3 cytochrome oxidase biogenesis protein CcoG, involved in Cu oxidation																																		1
B) Ferroxidases (EC 1.16.3.1)
Ferroxidase (EC 1.16.3.1)																						1	1											1
Non-specific DNA-binding protein Dps / Iron-binding ferritin-like antioxidant protein / Ferroxidase (EC 1.16.3.1)																																		1					1
2) Radical Oxygen Species dealt with (H2O2 or OH-)
A) Catalase (EC 1.11.1.6)
2 H2O2 → 2 H2O + O2	3						4	1		2	1											5	2					1			2	4	1	2
B) Peroxidases
ROOR' + electron donor (2 e-) + 2H+ → ROH + R'OH
peroxidase/catalase HPI (EC 1.11.1.6)		2		3			2			6			2									10						2	3		3		1	2	1
Peroxidase (EC 1.11.1.7)																																	1
Cytochrome c551 peroxidase (EC 1.11.1.5)																									1
Glutathione peroxidase (EC 1.11.1.9)							1		1	1		1																			2	1		1
C) Superoxide Dismutases (SOD) (EC 1.15.1.1)
- to get rid of OH- radical
M(n+1)+-SOD + O2− → Mn+-SOD + O2
Mn+-SOD + O2− + 2H+ → M(n+1)+-SOD + H2O2
Manganese superoxide dismutase (EC 1.15.1.1)																															1
Superoxide dismutase (EC 1.15.1.1)							1			2												1	1								5	2		1	1
Superoxide dismutase [Cu-Zn] precursor (EC 1.15.1.1)																							1								1
Superoxide dismutase [Fe] (EC 1.15.1.1)							1			2			1
Superoxide dismutase [Mn] (EC 1.15.1.1)																	1																	1
Superoxide dismutase [Mn/Fe] (EC 1.15.1.1)																													1		2
Superoxide reductase (EC 1.15.1.2)																						1						1	1		1	1											1
reduced rubredoxin + superoxide + 2 H+ = rubredoxin + H2O2
OTHERS
Rubrerythrin							4															14						4			14	1											1
Rubredoxin							1	2	1								1	2				2	3					1	1		5	2	1
rubredoxin-oxygen oxidoreductase							1																								2
